# Supplementary material for: Problematic specimens turn out to be two undescribed species of Bignonia (Bignoniaceae)
Source: PhytoKeys. 2015 Sep 3;(56):7–18. doi: 10.3897/phytokeys.56.5423 (PMC4611744; doi:10.3897/phytokeys.56.5423)
Supplement: XML Treatment for Bignonia cararensis [file phytokeys.56.5423-treatment1.xml]

<!DOCTYPE tp:taxon-treatment
  PUBLIC "-//TaxonX//DTD Taxonomic Treatment Publishing DTD v0 20100105//EN" "tax-treatment-NSO.dtd">
<tp:taxon-treatment xmlns:tp="http://www.plazi.org/taxpub"><tp:treatment-meta><kwd-group><label>Taxon classification</label><kwd><named-content content-type="kingdom">Plantae</named-content></kwd><kwd><named-content content-type="order">Lamiales</named-content></kwd><kwd><named-content content-type="family">Bignoniaceae</named-content></kwd></kwd-group><mixed-citation publication-type="journal"><person-group><name><surname>Zuntini</surname><given-names>Alexandre R.</given-names></name><name><surname>Taylor</surname><given-names>Charlotte M.</given-names></name><name><surname>Lohmann</surname><given-names>Lúcia G.</given-names></name></person-group><article-title>Problematic specimens turn out to be two undescribed species of <italic><tp:taxon-name><tp:taxon-name-part taxon-name-part-type="genus">Bignonia</tp:taxon-name-part></tp:taxon-name></italic> (<tp:taxon-name><tp:taxon-name-part taxon-name-part-type="family">Bignoniaceae</tp:taxon-name-part></tp:taxon-name>)</article-title><source>PhytoKeys</source><day>3</day><month>9</month><year>2015</year><volume>2015</volume><issue>56</issue><fpage>7</fpage><lpage>18</lpage><pub-id pub-id-type="doi">10.3897/phytokeys.56.5423</pub-id></mixed-citation></tp:treatment-meta><tp:nomenclature><tp:taxon-name>
                        <tp:taxon-name-part taxon-name-part-type="genus">Bignonia</tp:taxon-name-part>
                        <tp:taxon-name-part taxon-name-part-type="species">cararensis</tp:taxon-name-part>
                        <object-id xmlns:xlink="http://www.w3.org/1999/xlink" content-type="ipni" xlink:type="simple">urn:lsid:ipni.org:names:77149637-1</object-id>
                    </tp:taxon-name><tp:taxon-authority>Zuntini</tp:taxon-authority><tp:taxon-status xmlns:xlink="http://www.w3.org/1999/xlink" xlink:type="simple">sp. nov.</tp:taxon-status></tp:nomenclature><tp:treatment-sec sec-type="Type"><title>Type.</title><p>Costa Rica. Puntarenas: Reserva Biológica [Parque Nacional] Carara, Sector Quebrada Bonita. Sitio Area administrativa, <named-content xmlns:xlink="http://www.w3.org/1999/xlink" content-type="dwc:verbatimCoordinates" xlink:type="simple">09°45.6'N, 084°36.0'W</named-content>, 20 m, 9 February 1990, <italic>R. Zúñiga 90</italic> (holotype: CR-145925, mounted in two sheets!; isotypes: F!, INB!, MO!). Figure <xref ref-type="fig" rid="F1">1</xref>.</p><fig id="F1" position="float" orientation="portrait"><label>Figure 1.</label><caption><p><italic><tp:taxon-name><tp:taxon-name-part taxon-name-part-type="genus">Bignonia</tp:taxon-name-part> <tp:taxon-name-part taxon-name-part-type="species">cararensis</tp:taxon-name-part></tp:taxon-name></italic> Zuntini <bold>A</bold> Flowering branch <bold>B</bold> Gland cluster at leaflet apex on adaxial surface <bold>C</bold> Calyx <bold>D</bold> Opened flower <bold>E</bold> Detail of internal flower base, showing the glandular stipitate trichomes at corolla <bold>F</bold> Detail of the internal sericeous indument of the corolla lobes <bold>G</bold> Ovary cross-section <bold>H</bold> Fruit. Illustrated from <italic>Zuñiga 90</italic> (MO) [<bold>A–G</bold>] and <italic>Weinberg s.n.</italic> (MO-3842040) [<bold>H</bold>].</p></caption><graphic xmlns:xlink="http://www.w3.org/1999/xlink" xlink:href="phytokeys-056-007-g001.jpg" position="float" orientation="portrait" xlink:type="simple" id="oo_55694.jpg"/></fig></tp:treatment-sec><tp:treatment-sec sec-type="Diagnosis"><title>Diagnosis.</title><p>This new species is closely related to <italic><tp:taxon-name><tp:taxon-name-part taxon-name-part-type="genus">Bignonia</tp:taxon-name-part> <tp:taxon-name-part taxon-name-part-type="species">uleana</tp:taxon-name-part></tp:taxon-name></italic> (Kraenzl.) L.G.Lohmann, but differs by the absence of interpetiolar ridges, inflorescences with compound dichasia (vs. simple dichasia in <italic><tp:taxon-name><tp:taxon-name-part taxon-name-part-type="genus">Bignonia</tp:taxon-name-part> <tp:taxon-name-part taxon-name-part-type="species">uleana</tp:taxon-name-part></tp:taxon-name></italic>) and fruits up to 14 cm long with cylindrical and delicate spines (vs. longer than 16 cm with triangular and rough spines in <italic><tp:taxon-name><tp:taxon-name-part taxon-name-part-type="genus">Bignonia</tp:taxon-name-part> <tp:taxon-name-part taxon-name-part-type="species">uleana</tp:taxon-name-part></tp:taxon-name></italic>). Table <xref ref-type="table" rid="T1">1</xref>.</p><table-wrap id="T1" position="float" orientation="portrait"><label>Table 1.</label><caption><p>Contrasting characters of <italic><tp:taxon-name><tp:taxon-name-part taxon-name-part-type="genus">Bignonia</tp:taxon-name-part> <tp:taxon-name-part taxon-name-part-type="species">cararensis</tp:taxon-name-part></tp:taxon-name></italic> and <italic><tp:taxon-name><tp:taxon-name-part taxon-name-part-type="genus">Bignonia</tp:taxon-name-part> <tp:taxon-name-part taxon-name-part-type="species">uleana</tp:taxon-name-part></tp:taxon-name></italic>.</p></caption><table id="TID0EITAE" rules="all"><tbody><tr><th rowspan="1" colspan="1">Character</th><th rowspan="1" colspan="1"><italic><tp:taxon-name><tp:taxon-name-part taxon-name-part-type="genus">Bignonia</tp:taxon-name-part> <tp:taxon-name-part taxon-name-part-type="species">cararensis</tp:taxon-name-part></tp:taxon-name></italic></th><th rowspan="1" colspan="1"><italic><tp:taxon-name><tp:taxon-name-part taxon-name-part-type="genus">Bignonia</tp:taxon-name-part> <tp:taxon-name-part taxon-name-part-type="species">uleana</tp:taxon-name-part></tp:taxon-name></italic></th></tr><tr><td rowspan="1" colspan="1">Interpetiolar ridge</td><td rowspan="1" colspan="1">Absent</td><td rowspan="1" colspan="1">Present</td></tr><tr><td rowspan="1" colspan="1">Inflorescence lateral structure</td><td rowspan="1" colspan="1">Compound dichasia</td><td rowspan="1" colspan="1">Simple dichasia</td></tr><tr><td rowspan="1" colspan="1">Fruit length (cm)</td><td rowspan="1" colspan="1">11.2–14.5</td><td rowspan="1" colspan="1">16.8–26.0</td></tr><tr><td rowspan="1" colspan="1">Fruit spines</td><td rowspan="1" colspan="1">Cylindrical, moderately distributed</td><td rowspan="1" colspan="1">Triangular, sparsely distributed</td></tr><tr><td rowspan="1" colspan="1">Distribution</td><td rowspan="1" colspan="1">Costa Rica</td><td rowspan="1" colspan="1">Bolivia, Brazil and Peru</td></tr></tbody></table></table-wrap></tp:treatment-sec><tp:treatment-sec sec-type="Description"><title>Description.</title><p>Lianas. <bold>Stems</bold> solid, cylindrical, not winged, with lenticels, without interpetiolar gland fields, without interpetiolar ridge, puberulous at least at nodes, sparsely lepidote; foliaceous prophylls caducous, cymbiform, ascending, sessile, symmetrical, 1.7–2.0 mm × ca. 1.4 mm, ciliate, sparsely lepidote, without glands; bromeliad-like prophylls present. <bold>Leaves</bold> 2-foliolate; petiole semi-cylindrical, 35.9–46.5 mm, without simple trichomes or puberulous, sparsely lepidote; petiolules semi-cylindrical, 25.0–45.3 mm, without simple trichomes or puberulous, sparsely lepidote; blades concolorous to slightly discolorous, chartaceous, matte, symmetrical, elliptic to widely elliptic, shortly acuminate apically, rounded basally, 17.1–23.4 × 11.0–12.8 cm, on adaxial surface puberulous at base, sparsely lepidote, with glands clustered at apex and few scattered, on abaxial surface without simple trichomes or puberulous on mid and secondary veins, sparsely lepidote, with a few scattered glands; venation pinnate, with tertiary venations mixed opposite-alternate percurrent; tendrils rarely present, simple, without simple trichomes, sparsely lepidote, with simple apex. <bold>Inflorescences</bold> thyrses, terminal, multi-flowered, with lateral dichasia compound and pedunculate, without simple trichomes, sparsely to moderately lepidote, primary axis ca. 255.0 mm long; bracts caducous, narrowly triangular, 1.8–2.1 × 0.5–0.6 mm, without simple trichomes, sparsely lepidote, without glands; pedicels 6.7–14.4 mm, without simple trichomes, sparsely lepidote, without glands. <bold>Flowers</bold> with calyx cupular, 5-toothed, sub-chartaceous, 3.7–5.9 × 4.7–6.4 mm wide at apex, ciliate, moderately lepidote, with a few scattered glands, teeth 0.6–1.4 mm; corolla purple outside, inside color unknown, infundibuliform, dorso-ventrally flattened, membranous, 40.8–75.0 mm, externally sericeous, sparsely lepidote, without glands, internally sericeous at lobes, not lepidote, with stipitate glandular trichomes at base, tube 28.4–52.5 × 2.7–3.3 mm wide at base and 10.9–14.1 mm wide at apex, lobes sub-circular, 9.7–22.0 × 10.7–15.5 mm; androecium didynamous, with stamens included, the largest 16.4–18.6 mm, the shortest 11.2–11.3 mm, without simple trichomes, not lepidote, with stipitate glandular trichomes at base, thecae 3.3–3.5 mm, staminode ca. 4.2 mm; gynoecium 25.5–27.9 mm, ovary cylindrical, verrucose, without simple trichomes, not lepidote, ovules in 2 <!--PageBreak-->series per locule, style not lepidote; nectariferous disk reduced. <bold>Fruits</bold> inflated, narrowly elliptic, 11.2–14.5 × 3.1–4.0 wide × ca. 1.4 cm thick, valves woody, without ridges, moderately echinate, without simple trichomes, not lepidote, without glands; spines cylindrical, 8.2–13.4 mm. <bold>Seeds</bold> unknown.</p></tp:treatment-sec><tp:treatment-sec sec-type="Distribution"><title>Distribution.</title><p>This species is known only from Parque Nacional Carara, in Puntarenas, Costa Rica, between 20 and 100 m elevation (Fig. <xref ref-type="fig" rid="F2">2</xref>).</p><fig id="F2" position="float" orientation="portrait"><label>Figure 2.</label><caption><p>Distribution of <italic><tp:taxon-name><tp:taxon-name-part taxon-name-part-type="genus">Bignonia</tp:taxon-name-part> <tp:taxon-name-part taxon-name-part-type="species">cararensis</tp:taxon-name-part></tp:taxon-name></italic> (red circles) and <italic><tp:taxon-name><tp:taxon-name-part taxon-name-part-type="genus">Bignonia</tp:taxon-name-part> <tp:taxon-name-part taxon-name-part-type="species">uleana</tp:taxon-name-part></tp:taxon-name></italic> (green squares). Elevation in meters, following the scale on the right.</p></caption><graphic xmlns:xlink="http://www.w3.org/1999/xlink" xlink:href="phytokeys-056-007-g002.jpg" position="float" orientation="portrait" xlink:type="simple" id="oo_55695.jpg"/></fig><!--PageBreak--></tp:treatment-sec><tp:treatment-sec sec-type="Phenology"><title>Phenology.</title><p>Three fertile collections are documented for <italic><tp:taxon-name><tp:taxon-name-part taxon-name-part-type="genus">Bignonia</tp:taxon-name-part> <tp:taxon-name-part taxon-name-part-type="species">cararensis</tp:taxon-name-part></tp:taxon-name></italic>: a single flowering specimen was collected in February and two fruiting specimens were collected in February and October.</p></tp:treatment-sec><tp:treatment-sec sec-type="Etymology"><title>Etymology.</title><p>The name is a reference to the type locality.</p></tp:treatment-sec><tp:treatment-sec sec-type="Conservation status"><title>Conservation status.</title><p>The collections from the main herbaria of Costa Rica (CR, INB and USJ) were consulted, but so far this species is only documented from Parque Nacional Carara. Since <italic><tp:taxon-name><tp:taxon-name-part taxon-name-part-type="genus">Bignonia</tp:taxon-name-part> <tp:taxon-name-part taxon-name-part-type="species">cararensis</tp:taxon-name-part></tp:taxon-name></italic> is known exclusively from the type locality, its full distribution cannot be accurately assessed and is here listed as <abbrev xmlns:xlink="http://www.w3.org/1999/xlink" xlink:type="simple"><def><p>Data Deficient </p></def>(DD)</abbrev>. Additional fieldwork is necessary to estimate the number of mature individuals and to assess the full extend of the species’ distribution.</p></tp:treatment-sec><tp:treatment-sec sec-type="Discussion"><title>Discussion.</title><p>This species is similar to <italic><tp:taxon-name><tp:taxon-name-part taxon-name-part-type="genus">Bignonia</tp:taxon-name-part> <tp:taxon-name-part taxon-name-part-type="species">uleana</tp:taxon-name-part></tp:taxon-name></italic>, a species from Bolivia, central western Brazil and Peru. <italic><tp:taxon-name><tp:taxon-name-part taxon-name-part-type="genus">Bignonia</tp:taxon-name-part> <tp:taxon-name-part taxon-name-part-type="species">cararensis</tp:taxon-name-part></tp:taxon-name></italic> can be recognized by the absence of interpetiolar ridges (vs. present in <italic><tp:taxon-name><tp:taxon-name-part taxon-name-part-type="genus">Bignonia</tp:taxon-name-part> <tp:taxon-name-part taxon-name-part-type="species">uleana</tp:taxon-name-part></tp:taxon-name></italic>), the inflorescences in lateral compound dichasia (vs. lateral simple dichasia in <italic><tp:taxon-name><tp:taxon-name-part taxon-name-part-type="genus">Bignonia</tp:taxon-name-part> <tp:taxon-name-part taxon-name-part-type="species">uleana</tp:taxon-name-part></tp:taxon-name></italic>), and the fruit up to 14 cm and with cylindrical delicate spines (vs. longer than 16 cm with triangular rough spines in <italic><tp:taxon-name><tp:taxon-name-part taxon-name-part-type="genus">Bignonia</tp:taxon-name-part> <tp:taxon-name-part taxon-name-part-type="species">uleana</tp:taxon-name-part></tp:taxon-name></italic>) (Table <xref ref-type="table" rid="T1">1</xref>).</p><p>The flowering collection <italic>Zuñiga 90</italic> was previously identified as <italic><tp:taxon-name><tp:taxon-name-part taxon-name-part-type="genus">Cydista</tp:taxon-name-part> <tp:taxon-name-part taxon-name-part-type="species">lilacina</tp:taxon-name-part></tp:taxon-name></italic> A.H.Gentry [≡ <italic><tp:taxon-name><tp:taxon-name-part taxon-name-part-type="genus">Bignonia</tp:taxon-name-part> <tp:taxon-name-part taxon-name-part-type="species">lilacina</tp:taxon-name-part></tp:taxon-name></italic> (A.H.Gentry) L.G.Lohmann] (<xref ref-type="bibr" rid="B1">Burger and Gentry 2000</xref>, <!--PageBreak--><xref ref-type="bibr" rid="B3">Hauk 1997</xref>, <italic>in sched</italic>. at CR, INB and MO), and so was the sterile specimen <italic>Acosta Vargas 826</italic> (<italic>in sched.</italic> at INB and MO). <italic><tp:taxon-name><tp:taxon-name-part taxon-name-part-type="genus">Bignonia</tp:taxon-name-part> <tp:taxon-name-part taxon-name-part-type="species">lilacina</tp:taxon-name-part></tp:taxon-name></italic> is similar to <italic><tp:taxon-name><tp:taxon-name-part taxon-name-part-type="genus">Bignonia</tp:taxon-name-part> <tp:taxon-name-part taxon-name-part-type="species">cararensis</tp:taxon-name-part></tp:taxon-name></italic>, with which it shares cylindrical stems, large leaflets, and inflorescences in thyrses with compound lateral dichasia. However, <italic><tp:taxon-name><tp:taxon-name-part taxon-name-part-type="genus">Bignonia</tp:taxon-name-part> <tp:taxon-name-part taxon-name-part-type="species">cararensis</tp:taxon-name-part></tp:taxon-name></italic> differs from <italic><tp:taxon-name><tp:taxon-name-part taxon-name-part-type="genus">Bignonia</tp:taxon-name-part> <tp:taxon-name-part taxon-name-part-type="species">lilacina</tp:taxon-name-part></tp:taxon-name></italic>, an Amazonian species, by its glabrous and verrucose ovary (vs. densely lepidote and smooth in <italic><tp:taxon-name><tp:taxon-name-part taxon-name-part-type="genus">Bignonia</tp:taxon-name-part> <tp:taxon-name-part taxon-name-part-type="species">lilacina</tp:taxon-name-part></tp:taxon-name></italic>), sparsely lepidote stems, inflorescences and flowers (all of these structures are densely lepidote in <italic><tp:taxon-name><tp:taxon-name-part taxon-name-part-type="genus">Bignonia</tp:taxon-name-part> <tp:taxon-name-part taxon-name-part-type="species">lilacina</tp:taxon-name-part></tp:taxon-name></italic>), gland clusters borne on the adaxial surface of leaflet apices (vs. basal gland clusters on the abaxial leaflet surface in <italic><tp:taxon-name><tp:taxon-name-part taxon-name-part-type="genus">Bignonia</tp:taxon-name-part> <tp:taxon-name-part taxon-name-part-type="species">lilacina</tp:taxon-name-part></tp:taxon-name></italic>) and buds with straight apices (vs. curved apices in <italic><tp:taxon-name><tp:taxon-name-part taxon-name-part-type="genus">Bignonia</tp:taxon-name-part> <tp:taxon-name-part taxon-name-part-type="species">lilacina</tp:taxon-name-part></tp:taxon-name></italic>).</p><p>In contrast, the fruiting collection <italic>Jiménez 2042</italic> was previously identified as <italic><tp:taxon-name><tp:taxon-name-part taxon-name-part-type="genus">Clytostoma</tp:taxon-name-part> <tp:taxon-name-part taxon-name-part-type="species">pterocalyx</tp:taxon-name-part></tp:taxon-name></italic> Sprague ex Urb. [≡ <italic><tp:taxon-name><tp:taxon-name-part taxon-name-part-type="genus">Bignonia</tp:taxon-name-part> <tp:taxon-name-part taxon-name-part-type="species">pterocalyx</tp:taxon-name-part></tp:taxon-name></italic> (Sprague ex Urb.) L.G.Lohmann] (<italic>in sched.</italic> at INB), and as <italic><tp:taxon-name><tp:taxon-name-part taxon-name-part-type="genus">Clytostoma</tp:taxon-name-part> <tp:taxon-name-part taxon-name-part-type="species">sciuripabulum</tp:taxon-name-part></tp:taxon-name></italic> Bureau &amp; K.Schum. [≡ <italic><tp:taxon-name><tp:taxon-name-part taxon-name-part-type="genus">Bignonia</tp:taxon-name-part> <tp:taxon-name-part taxon-name-part-type="species">sciuripabulum</tp:taxon-name-part></tp:taxon-name></italic> (Bureau &amp; K.Schum.) L.G.Lohmann] (<italic>in sched.</italic> at CR and INB). The other fruiting material of this new species (<italic>Weinberg s.n.</italic>) was also identified as <italic><tp:taxon-name><tp:taxon-name-part taxon-name-part-type="genus">Clytostoma</tp:taxon-name-part> <tp:taxon-name-part taxon-name-part-type="species">sciuripabulum</tp:taxon-name-part></tp:taxon-name></italic> (<italic>in sched.</italic> at MO). However, <italic><tp:taxon-name><tp:taxon-name-part taxon-name-part-type="genus">Bignonia</tp:taxon-name-part> <tp:taxon-name-part taxon-name-part-type="species">cararensis</tp:taxon-name-part></tp:taxon-name></italic> differs from <italic><tp:taxon-name><tp:taxon-name-part taxon-name-part-type="genus">Bignonia</tp:taxon-name-part> <tp:taxon-name-part taxon-name-part-type="species">pterocalyx</tp:taxon-name-part></tp:taxon-name></italic> by its puberulous stems and inflorescences (vs. pilose in <italic><tp:taxon-name><tp:taxon-name-part taxon-name-part-type="genus">Bignonia</tp:taxon-name-part> <tp:taxon-name-part taxon-name-part-type="species">pterocalyx</tp:taxon-name-part></tp:taxon-name></italic>), 2-foliolate leaves (vs. 1-foliolate in <italic><tp:taxon-name><tp:taxon-name-part taxon-name-part-type="genus">Bignonia</tp:taxon-name-part> <tp:taxon-name-part taxon-name-part-type="species">pterocalyx</tp:taxon-name-part></tp:taxon-name></italic>) and moderately echinate fruit (vs. densely echinate in B. pterocalyx). <italic><tp:taxon-name><tp:taxon-name-part taxon-name-part-type="genus">Bignonia</tp:taxon-name-part> <tp:taxon-name-part taxon-name-part-type="species">cararensis</tp:taxon-name-part></tp:taxon-name></italic> differs from <italic><tp:taxon-name><tp:taxon-name-part taxon-name-part-type="genus">Bignonia</tp:taxon-name-part> <tp:taxon-name-part taxon-name-part-type="species">sciuripabulum</tp:taxon-name-part></tp:taxon-name></italic> by the cylindrical stems (vs. quadrangular in <italic><tp:taxon-name><tp:taxon-name-part taxon-name-part-type="genus">Bignonia</tp:taxon-name-part> <tp:taxon-name-part taxon-name-part-type="species">sciuripabulum</tp:taxon-name-part></tp:taxon-name></italic>) and apical gland clusters borne on the adaxial leaflet surface (vs. no apical clusters in <italic><tp:taxon-name><tp:taxon-name-part taxon-name-part-type="genus">Bignonia</tp:taxon-name-part> <tp:taxon-name-part taxon-name-part-type="species">sciuripabulum</tp:taxon-name-part></tp:taxon-name></italic>).</p><p><italic><tp:taxon-name><tp:taxon-name-part taxon-name-part-type="genus">Clytostoma</tp:taxon-name-part> <tp:taxon-name-part taxon-name-part-type="species">pterocalyx</tp:taxon-name-part></tp:taxon-name></italic> and <italic><tp:taxon-name><tp:taxon-name-part taxon-name-part-type="genus">Cydista</tp:taxon-name-part> <tp:taxon-name-part taxon-name-part-type="species">lilacina</tp:taxon-name-part></tp:taxon-name></italic> were reported as new records for Costa Rica (<xref ref-type="bibr" rid="B1">Burger and Gentry 2000</xref>, <xref ref-type="bibr" rid="B3">Hauk 1997</xref>, <xref ref-type="bibr" rid="B5">Jiménez and Grayum 2002</xref>) based on the specimens studied here, but with the re-identification of these specimens both of these species are now known only from South America. <italic><tp:taxon-name><tp:taxon-name-part taxon-name-part-type="genus">Bignonia</tp:taxon-name-part> <tp:taxon-name-part taxon-name-part-type="species">pterocalyx</tp:taxon-name-part></tp:taxon-name></italic> is found in Venezuela and Colombia, and <italic><tp:taxon-name><tp:taxon-name-part taxon-name-part-type="genus">Bignonia</tp:taxon-name-part> <tp:taxon-name-part taxon-name-part-type="species">lilacina</tp:taxon-name-part></tp:taxon-name></italic> is distributed throughout Amazonia.</p><p>The Carara National Park is located in the northern portion of the Tárcoles-Térraba floristic region, which extends through the central portion of Pacific coastal Costa Rica (<xref ref-type="bibr" rid="B2">Hammel et al. 2004</xref>). This region has a combination of dry and moist forests, and includes elements from Nicoya and Osa Peninsulas, where <italic><tp:taxon-name><tp:taxon-name-part taxon-name-part-type="genus">Bignonia</tp:taxon-name-part> <tp:taxon-name-part taxon-name-part-type="species">cararensis</tp:taxon-name-part></tp:taxon-name></italic> might also be found.</p></tp:treatment-sec><tp:treatment-sec sec-type="Additional examined specimens"><title>Additional examined specimens.</title><p>COSTA RICA. Puntarenas: Carara Biological Reserve, 2.6 km del portón de la entrada del sendero Laguna Meandrica. Primer desviación a mano izquierda entrando, <named-content xmlns:xlink="http://www.w3.org/1999/xlink" content-type="dwc:verbatimCoordinates" xlink:type="simple">9°48.0'N, 84°35.16'W</named-content>, 100 m, 6 Apr 2000, <italic>L.G. Acosta Vargas 826</italic> (INB, MO); Camino a Coopecarara, <named-content xmlns:xlink="http://www.w3.org/1999/xlink" content-type="dwc:verbatimCoordinates" xlink:type="simple">9°47.16'N, 84°36.16'W</named-content>, 100 <!--PageBreak-->m, 11 Oct 1995, <italic>Q. Jiménez 2042</italic> (CR, INB); Carara Biological Reserve. 15 minute walk from entrance of Carara taking trail winding right (counter-clockwise), <named-content xmlns:xlink="http://www.w3.org/1999/xlink" content-type="dwc:verbatimCoordinates" xlink:type="simple">9°46'N, 84°31'W</named-content>, 18 Feb 1991, <italic>R. Weinberg s.n.</italic> (MO-3842040).</p></tp:treatment-sec><ref-list><ref id="B1"><mixed-citation xmlns:xlink="http://www.w3.org/1999/xlink" xlink:type="simple"><person-group><name name-style="western"><surname>Burger</surname><given-names>W</given-names></name><name name-style="western"><surname>Gentry</surname><given-names>AH</given-names></name></person-group> (<year>2000</year>) <article-title><tp:taxon-name><tp:taxon-name-part taxon-name-part-type="family">Bignoniaceae</tp:taxon-name-part></tp:taxon-name>.</article-title> In: <person-group><name name-style="western"><surname>Burger</surname><given-names>W</given-names></name></person-group> (<role>Ed.</role>) <issue-title>Flora costaricensis.</issue-title> <source>Fieldiana, Bot</source>, <series>n.s.</series>, <volume>41</volume>: <fpage>77</fpage>–<lpage>162</lpage>. </mixed-citation></ref><ref id="B3"><mixed-citation xmlns:xlink="http://www.w3.org/1999/xlink" xlink:type="simple"><person-group><name name-style="western"><surname>Hauk</surname><given-names>WD</given-names></name></person-group> (<year>1997</year>) <article-title>A review of the genus <italic><tp:taxon-name><tp:taxon-name-part taxon-name-part-type="genus">Cydista</tp:taxon-name-part></tp:taxon-name></italic> (<tp:taxon-name><tp:taxon-name-part taxon-name-part-type="family">Bignoniaceae</tp:taxon-name-part></tp:taxon-name>).</article-title> <source>Annals of the Missouri Botanical Garden</source> <volume>84</volume>: <fpage>815</fpage>–<lpage>840</lpage>. doi: <ext-link ext-link-type="doi" xlink:href="10.2307/2992028" xlink:type="simple">10.2307/2992028</ext-link> </mixed-citation></ref><ref id="B5"><mixed-citation xmlns:xlink="http://www.w3.org/1999/xlink" xlink:type="simple"><person-group><name name-style="western"><surname>Jiménez</surname><given-names>MQ</given-names></name><name name-style="western"><surname>Grayum</surname><given-names>MH</given-names></name></person-group> (<year>2002</year>) <article-title>Vegetación del Parque Nacional Carara, Costa Rica.</article-title> <source>Brenesia</source> <volume>57–58</volume>: <fpage>25</fpage>–<lpage>66</lpage>. </mixed-citation></ref><ref id="B2"><mixed-citation xmlns:xlink="http://www.w3.org/1999/xlink" xlink:type="simple"><person-group><name name-style="western"><surname>Hammel</surname><given-names>BE</given-names></name><name name-style="western"><surname>Grayum</surname><given-names>MH</given-names></name><name name-style="western"><surname>Herrera</surname><given-names>C</given-names></name><name name-style="western"><surname>Zamora</surname><given-names>N</given-names></name></person-group> (<year>2004</year>) <source>1 Manual de plantas de Costa Rica.</source> <publisher-name>Missouri Botanical Garden Press</publisher-name>, <publisher-loc>St. Louis</publisher-loc>, <size units="page">324 pp</size>. </mixed-citation></ref></ref-list></tp:taxon-treatment>
