# Supplementary material for: Problematic specimens turn out to be two undescribed species of Bignonia (Bignoniaceae)
Source: PhytoKeys. 2015 Sep 3;(56):7–18. doi: 10.3897/phytokeys.56.5423 (PMC4611744; doi:10.3897/phytokeys.56.5423)
Supplement: XML Treatment for Bignonia sanctae-crucis [file phytokeys.56.5423-treatment2.xml]

<!DOCTYPE tp:taxon-treatment
  PUBLIC "-//TaxonX//DTD Taxonomic Treatment Publishing DTD v0 20100105//EN" "tax-treatment-NSO.dtd">
<tp:taxon-treatment xmlns:tp="http://www.plazi.org/taxpub"><tp:treatment-meta><kwd-group><label>Taxon classification</label><kwd><named-content content-type="kingdom">Plantae</named-content></kwd><kwd><named-content content-type="order">Lamiales</named-content></kwd><kwd><named-content content-type="family">Bignoniaceae</named-content></kwd></kwd-group><mixed-citation publication-type="journal"><person-group><name><surname>Zuntini</surname><given-names>Alexandre R.</given-names></name><name><surname>Taylor</surname><given-names>Charlotte M.</given-names></name><name><surname>Lohmann</surname><given-names>Lúcia G.</given-names></name></person-group><article-title>Problematic specimens turn out to be two undescribed species of <italic><tp:taxon-name><tp:taxon-name-part taxon-name-part-type="genus">Bignonia</tp:taxon-name-part></tp:taxon-name></italic> (<tp:taxon-name><tp:taxon-name-part taxon-name-part-type="family">Bignoniaceae</tp:taxon-name-part></tp:taxon-name>)</article-title><source>PhytoKeys</source><day>3</day><month>9</month><year>2015</year><volume>2015</volume><issue>56</issue><fpage>7</fpage><lpage>18</lpage><pub-id pub-id-type="doi">10.3897/phytokeys.56.5423</pub-id></mixed-citation></tp:treatment-meta><tp:nomenclature><tp:taxon-name>
                        <tp:taxon-name-part taxon-name-part-type="genus">Bignonia</tp:taxon-name-part>
                        <tp:taxon-name-part taxon-name-part-type="species">sanctae-crucis</tp:taxon-name-part>
                        <object-id xmlns:xlink="http://www.w3.org/1999/xlink" content-type="ipni" xlink:type="simple">urn:lsid:ipni.org:names:77149638-1</object-id>
                    </tp:taxon-name><tp:taxon-authority>Zuntini</tp:taxon-authority><tp:taxon-status xmlns:xlink="http://www.w3.org/1999/xlink" xlink:type="simple">sp. nov.</tp:taxon-status></tp:nomenclature><tp:treatment-sec sec-type="Type"><title>Type.</title><p>Bolivia. Santa Cruz: Prov. Ichilo. El Carmen (8 km al SSW de Buena Vista), tramo de 2km al W de la comunidad por el camino al Campamento del Río Saguayo, <named-content xmlns:xlink="http://www.w3.org/1999/xlink" content-type="dwc:verbatimCoordinates" xlink:type="simple">17°31.98'S, 63°41.85'W</named-content>, 400 m, 5 October 1996, <italic>I.G. Vargas C. 5382 &amp; S. Hurtado P.</italic> (holotype: MO-5878679!; isotypes: K, NY!). Figure <xref ref-type="fig" rid="F3">3</xref>.</p><fig id="F3" position="float" orientation="portrait"><label>Figure 3.</label><caption><p><italic><tp:taxon-name><tp:taxon-name-part taxon-name-part-type="genus">Bignonia</tp:taxon-name-part> <tp:taxon-name-part taxon-name-part-type="species">sanctae-crucis</tp:taxon-name-part></tp:taxon-name></italic> Zuntini. <bold>A</bold> Flowering branch <bold>B</bold> Stem node with prophylls of the axillary buds <bold>C</bold> Detail of the abaxial leaflet surface <bold>D</bold> Calyx <bold>E</bold> Opened flower <bold>F</bold> Ovary side-view <bold>G</bold> Ovary cross-section <bold>H</bold> Fruit <bold>I</bold> Seed. Illustrated from <italic>Vargas 5382</italic> (NY) [<bold>A,D</bold>], <italic>Saldias 4775</italic> (NY) [<bold>E–G</bold>] and <italic>Nee 52361</italic> (NY) [<bold>B, C, H, I</bold>].</p></caption><graphic xmlns:xlink="http://www.w3.org/1999/xlink" xlink:href="phytokeys-056-007-g003.jpg" position="float" orientation="portrait" xlink:type="simple" id="oo_55696.jpg"/></fig></tp:treatment-sec><tp:treatment-sec sec-type="Diagnosis"><title>Diagnosis.</title><p>This new species is similar to <italic><tp:taxon-name><tp:taxon-name-part taxon-name-part-type="genus">Bignonia</tp:taxon-name-part> <tp:taxon-name-part taxon-name-part-type="species">potosina</tp:taxon-name-part></tp:taxon-name></italic> (K.Schum. &amp; Loes.) L.G.Lohmann, but is distinguished by its membranous leaflets with mixed opposite-alternate percurrent tertiary venation (vs. chartaceous with alternate percurrent tertiary venation in <italic><tp:taxon-name><tp:taxon-name-part taxon-name-part-type="genus">Bignonia</tp:taxon-name-part> <tp:taxon-name-part taxon-name-part-type="species">potosina</tp:taxon-name-part></tp:taxon-name></italic>), membranous calyx (vs. chartaceous calyx in <italic><tp:taxon-name><tp:taxon-name-part taxon-name-part-type="genus">Bignonia</tp:taxon-name-part> <tp:taxon-name-part taxon-name-part-type="species">potosina</tp:taxon-name-part></tp:taxon-name></italic>) and fruits shorter than 6.8 cm long (vs. fruits longer than 15 cm in <italic><tp:taxon-name><tp:taxon-name-part taxon-name-part-type="genus">Bignonia</tp:taxon-name-part> <tp:taxon-name-part taxon-name-part-type="species">potosina</tp:taxon-name-part></tp:taxon-name></italic>). Table <xref ref-type="table" rid="T2">2</xref>.</p><table-wrap id="T2" position="float" orientation="portrait"><label>Table 2.</label><caption><p>Contrasting characters of <italic><tp:taxon-name><tp:taxon-name-part taxon-name-part-type="genus">Bignonia</tp:taxon-name-part> <tp:taxon-name-part taxon-name-part-type="species">decora</tp:taxon-name-part></tp:taxon-name></italic>, <italic><tp:taxon-name><tp:taxon-name-part taxon-name-part-type="genus">Bignonia</tp:taxon-name-part> <tp:taxon-name-part taxon-name-part-type="species">potosina</tp:taxon-name-part></tp:taxon-name></italic> and <italic><tp:taxon-name><tp:taxon-name-part taxon-name-part-type="genus">Bignonia</tp:taxon-name-part> <tp:taxon-name-part taxon-name-part-type="species">sanctae-crucis</tp:taxon-name-part></tp:taxon-name></italic>.</p></caption><table id="TID0ETZAE" rules="all"><tbody><tr><th rowspan="1" colspan="1">Character</th><th rowspan="1" colspan="1"><italic><tp:taxon-name><tp:taxon-name-part taxon-name-part-type="genus">Bignonia</tp:taxon-name-part> <tp:taxon-name-part taxon-name-part-type="species">decora</tp:taxon-name-part></tp:taxon-name></italic></th><th rowspan="1" colspan="1"><italic><tp:taxon-name><tp:taxon-name-part taxon-name-part-type="genus">Bignonia</tp:taxon-name-part> <tp:taxon-name-part taxon-name-part-type="species">potosina</tp:taxon-name-part></tp:taxon-name></italic></th><th rowspan="1" colspan="1"><italic><tp:taxon-name><tp:taxon-name-part taxon-name-part-type="genus">Bignonia</tp:taxon-name-part> <tp:taxon-name-part taxon-name-part-type="species">sanctae-crucis</tp:taxon-name-part></tp:taxon-name></italic></th></tr><tr><td rowspan="1" colspan="1">Prophylls of axillary buds</td><td rowspan="1" colspan="1">Foliaceous, persistent and spreading</td><td rowspan="1" colspan="1">Falcate, caducous and ascending</td><td rowspan="1" colspan="1">Falcate, caducous and ascending</td></tr><tr><td rowspan="1" colspan="1">Leaf texture</td><td rowspan="1" colspan="1">Sub-chartaceous to chartaceous</td><td rowspan="1" colspan="1">Chartaceous to sub-coriaceous</td><td rowspan="1" colspan="1">Membranous</td></tr><tr><td rowspan="1" colspan="1">Leaf tertiary venation</td><td rowspan="1" colspan="1">Alternate percurrent</td><td rowspan="1" colspan="1">Alternate percurrent</td><td rowspan="1" colspan="1">Mixed opposite-alternate percurrent</td></tr><tr><td rowspan="1" colspan="1">Inflorescence</td><td rowspan="1" colspan="1">Thyrse</td><td rowspan="1" colspan="1">Raceme</td><td rowspan="1" colspan="1">Raceme</td></tr><tr><td rowspan="1" colspan="1">Calyx texture</td><td rowspan="1" colspan="1">Chartaceous</td><td rowspan="1" colspan="1">Chartaceous</td><td rowspan="1" colspan="1">Membranous</td></tr><tr><td rowspan="1" colspan="1">Fruit length (cm)</td><td rowspan="1" colspan="1">14.7–37.7</td><td rowspan="1" colspan="1">12.0–24.0</td><td rowspan="1" colspan="1">Ca. 6.8</td></tr><tr><td rowspan="1" colspan="1">Distribution</td><td rowspan="1" colspan="1">Bolivia, Brazil, Ecuador and Peru</td><td rowspan="1" colspan="1">Central America</td><td rowspan="1" colspan="1">Bolivia and Brazil</td></tr></tbody></table></table-wrap></tp:treatment-sec><tp:treatment-sec sec-type="Description"><title>Description.</title><p>Lianas. <bold>Stems</bold> solid, tetragonal, winged or ribbed, with lenticels, without interpetiolar gland field, with interpetiolar ridge, puberulous to pilose at least at nodes, sparsely lepidote; foliaceous prophylls caducous, falcate (subulate), ascending, stipitate, asymmetrical, 0.9–2.3 mm × 0.5–1.5 mm, without simple trichomes, sparsely lepidote, with a few glands on abaxial surface (no glands); bromeliad-like prophylls present. <bold>Leaves</bold> 2-foliolate; petiole semi-cylindrical, (6.1–)15.1–38.9 mm, pubescent, puberulous or pilose, sparsely lepidote; petiolules semi-cylindrical, 9.7–29.8 mm, pilose, sparsely lepidote; blades slightly discolorous, membranous, matte, slightly asymmetrical to asymmetrical, elliptic to widely ovate, acuminate to long acuminate apically, rounded basally (short attenuate), 8.3–13.3(–18.9) × 5.1–8.5(–12.3) cm, on adaxial surface without simple trichomes, densely lepidote, without glands, on abaxial surface pilose along midvein and secondary veins, sparsely lepidote, with a few scattered glands; venation pinnate, with tertiary venations mixed opposite-alternate percurrent; tendrils rarely present, simple, without simple trichomes, sparsely lepidote, with simple apex. <bold>Inflorescences</bold> racemes, terminal, 2–4-flowered, without simple trichomes or puberulent, sparsely lepidote, primary axis 8.3–13.8 mm long; bracts caducous, not observed; pedicels 5.5–10.0 mm, without simple trichomes, moderately lepidote. <bold>Flowers</bold> with calyx cupular, 5-toothed, membranous, 4.5–6.0 × 4.3–5.1 mm wide at apex, ciliate, moderately lepidote, with glands clustered in columns, teeth 0.6–1.5 mm; corolla creamish outside, yellowish inside, infundibuliform, dorso-ventrally flattened, membranous, 30.6–52.8 mm, externally pubescent at lobes, moderately lepidote, without glands, internally with pubescent lobes, not lepidote, with shortly stipitate glandular trichomes at base, tube 19.8–40.0 × 2.1–5.0 mm wide at base and 9.2–16.3 mm wide at apex, lobes rounded or oblong, 9.7–15.4 × 8.8–15.2 mm; androecium didynamous, with stamens included, the largest 10.7–18.0 mm, the shortest 6.4–11.7 mm, without simple trichomes, not lepidote, with shortly stipitate glandular <!--PageBreak-->trichomes at base, thecae 1.7–3.6 mm, staminode 0.9–2.5 mm; gynoecium 21.5–29.2 mm, ovary ovoid to cylindrical, smooth, without simple trichomes (pilose at apex), densely lepidote, ovules in 4 series per locule, style sparsely lepidote at base; nectariferous disk reduced. <bold>Fruits</bold> inflated, oblong, ca. 6.8 × 2.8 wide × 0.8 cm thick, valves <!--PageBreak-->woody, without ridges, smooth, without simple trichomes, sparsely lepidote, without glands. <bold>Seeds</bold> beige, thin, transversally elliptic to narrowly transversally oblong, symmetrical, 13.7–24.3 × 28.5–39.4 mm, with two opaque wings; seed body flattened, 0.8–1.2 mm thick.</p></tp:treatment-sec><tp:treatment-sec sec-type="Distribution"><title>Distribution.</title><p>This species is found in evergreen or semideciduous forests in Western Amazonia, occurring in Bolivia (Beni, La Paz and Santa Cruz) and Brazil (Acre, Amazonas and Mato Grosso), between 160 to 700 m alt. (Fig. <xref ref-type="fig" rid="F4">4</xref>).</p><fig id="F4" position="float" orientation="portrait"><label>Figure 4.</label><caption><p>Distribution of <italic><tp:taxon-name><tp:taxon-name-part taxon-name-part-type="genus">Bignonia</tp:taxon-name-part> <tp:taxon-name-part taxon-name-part-type="species">sanctae-crucis</tp:taxon-name-part></tp:taxon-name></italic> (red circles), <italic><tp:taxon-name><tp:taxon-name-part taxon-name-part-type="genus">Bignonia</tp:taxon-name-part> <tp:taxon-name-part taxon-name-part-type="species">decora</tp:taxon-name-part></tp:taxon-name></italic> (blue triangles), and <italic><tp:taxon-name><tp:taxon-name-part taxon-name-part-type="genus">Bignonia</tp:taxon-name-part> <tp:taxon-name-part taxon-name-part-type="species">potosina</tp:taxon-name-part></tp:taxon-name></italic> (green squares). Elevation in meters, following the scale on the right.</p></caption><graphic xmlns:xlink="http://www.w3.org/1999/xlink" xlink:href="phytokeys-056-007-g004.jpg" position="float" orientation="portrait" xlink:type="simple" id="oo_55697.jpg"/></fig></tp:treatment-sec><tp:treatment-sec sec-type="Phenology"><title>Phenology.</title><p>This species was collected with flowers in June, September, October and November. A single fruiting specimen was collected in July.</p></tp:treatment-sec><tp:treatment-sec sec-type="Conservation status"><title>Conservation status.</title><p><italic><tp:taxon-name><tp:taxon-name-part taxon-name-part-type="genus">Bignonia</tp:taxon-name-part> <tp:taxon-name-part taxon-name-part-type="species">sanctae-crucis</tp:taxon-name-part></tp:taxon-name></italic> is known from only seven locations but is considered Least Concern (LC) given its wide extent of occurrence (over 600.000 km<sup>2</sup>) and the different physiognomies where it occurs, including secondary formations. The number of locations where this species is known to occur is likely underestimated because <italic><tp:taxon-name><tp:taxon-name-part taxon-name-part-type="genus">Bignonia</tp:taxon-name-part></tp:taxon-name></italic> species are usually not densely distributed and because this entire region is not well documented floristically. Additional fieldwork is needed in order to fully document the extent of distribution of this species.</p></tp:treatment-sec><tp:treatment-sec sec-type="Etymology"><title>Etymology.</title><p>The epithet refers to the type locality, the Department of Santa Cruz (Bolivia), where most specimens were collected.</p><!--PageBreak--></tp:treatment-sec><tp:treatment-sec sec-type="Discussion"><title>Discussion.</title><p><italic><tp:taxon-name><tp:taxon-name-part taxon-name-part-type="genus">Bignonia</tp:taxon-name-part> <tp:taxon-name-part taxon-name-part-type="species">sanctae-crucis</tp:taxon-name-part></tp:taxon-name></italic> and <italic><tp:taxon-name><tp:taxon-name-part taxon-name-part-type="genus">Bignonia</tp:taxon-name-part> <tp:taxon-name-part taxon-name-part-type="species">potosina</tp:taxon-name-part></tp:taxon-name></italic> share quadrangular and ribbed (winged) stems, prominent interpetiolar ridges, falcate and caducous prophylls, and few-flowered racemes. Apart from being morphologically similar, these species are also closely related and can be confused. However, <italic><tp:taxon-name><tp:taxon-name-part taxon-name-part-type="genus">Bignonia</tp:taxon-name-part> <tp:taxon-name-part taxon-name-part-type="species">sanctae-crucis</tp:taxon-name-part></tp:taxon-name></italic> can be distinguished from <italic><tp:taxon-name><tp:taxon-name-part taxon-name-part-type="genus">Bignonia</tp:taxon-name-part> <tp:taxon-name-part taxon-name-part-type="species">potosina</tp:taxon-name-part></tp:taxon-name></italic> by the membranous calyx (vs. chartaceous in <italic><tp:taxon-name><tp:taxon-name-part taxon-name-part-type="genus">Bignonia</tp:taxon-name-part> <tp:taxon-name-part taxon-name-part-type="species">potosina</tp:taxon-name-part></tp:taxon-name></italic>) and fruits shorter than 6.8 cm long (vs. fruits longer than 15 cm in <italic><tp:taxon-name><tp:taxon-name-part taxon-name-part-type="genus">Bignonia</tp:taxon-name-part> <tp:taxon-name-part taxon-name-part-type="species">potosina</tp:taxon-name-part></tp:taxon-name></italic>) (Table <xref ref-type="table" rid="T2">2</xref>). These two species are also geographically widely separated, with <italic><tp:taxon-name><tp:taxon-name-part taxon-name-part-type="genus">Bignonia</tp:taxon-name-part> <tp:taxon-name-part taxon-name-part-type="species">sanctae-crucis</tp:taxon-name-part></tp:taxon-name></italic> found in Bolivia and central to western Brazil while <italic><tp:taxon-name><tp:taxon-name-part taxon-name-part-type="genus">Bignonia</tp:taxon-name-part> <tp:taxon-name-part taxon-name-part-type="species">potosina</tp:taxon-name-part></tp:taxon-name></italic> is widely found in Mexico and Central America but not in South America. <italic><tp:taxon-name><tp:taxon-name-part taxon-name-part-type="genus">Bignonia</tp:taxon-name-part> <tp:taxon-name-part taxon-name-part-type="species">sanctae-crucis</tp:taxon-name-part></tp:taxon-name></italic> can also be confused with the sympatric species <italic><tp:taxon-name><tp:taxon-name-part taxon-name-part-type="genus">Bignonia</tp:taxon-name-part> <tp:taxon-name-part taxon-name-part-type="species">decora</tp:taxon-name-part></tp:taxon-name></italic> (S.Moore) L.G.Lohmann due to the quadrangular stems shared by both species. However, <italic><tp:taxon-name><tp:taxon-name-part taxon-name-part-type="genus">Bignonia</tp:taxon-name-part> <tp:taxon-name-part taxon-name-part-type="species">sanctae-crucis</tp:taxon-name-part></tp:taxon-name></italic> can be recognized by its falcate and caducous prophylls (vs. foliaceous and persistent in <italic><tp:taxon-name><tp:taxon-name-part taxon-name-part-type="genus">Bignonia</tp:taxon-name-part> <tp:taxon-name-part taxon-name-part-type="species">decora</tp:taxon-name-part></tp:taxon-name></italic>), few-flowered racemes (vs. multi-flowered thyrses in <italic><tp:taxon-name><tp:taxon-name-part taxon-name-part-type="genus">Bignonia</tp:taxon-name-part> <tp:taxon-name-part taxon-name-part-type="species">decora</tp:taxon-name-part></tp:taxon-name></italic>) and fruit without ridges (vs. three longitudinal ridges in <italic><tp:taxon-name><tp:taxon-name-part taxon-name-part-type="genus">Bignonia</tp:taxon-name-part> <tp:taxon-name-part taxon-name-part-type="species">decora</tp:taxon-name-part></tp:taxon-name></italic>) (Table <xref ref-type="table" rid="T2">2</xref>). Quadrangular stems are also characteristic of <italic><tp:taxon-name><tp:taxon-name-part taxon-name-part-type="genus">Bignonia</tp:taxon-name-part> <tp:taxon-name-part taxon-name-part-type="species">sciuripabulum</tp:taxon-name-part></tp:taxon-name></italic> (Bureau &amp; K.Schum.) L.G.Lohmann, a distantly related species (Zuntini and Lohmann, in prep.) that has a verrucose and glabrous ovary (vs. smooth and lepidote in <italic><tp:taxon-name><tp:taxon-name-part taxon-name-part-type="genus">Bignonia</tp:taxon-name-part> <tp:taxon-name-part taxon-name-part-type="species">sanctae-crucis</tp:taxon-name-part></tp:taxon-name></italic>) and echinate fruits (vs. smooth in <italic><tp:taxon-name><tp:taxon-name-part taxon-name-part-type="genus">Bignonia</tp:taxon-name-part> <tp:taxon-name-part taxon-name-part-type="species">sanctae-crucis</tp:taxon-name-part></tp:taxon-name></italic>); <italic><tp:taxon-name><tp:taxon-name-part taxon-name-part-type="genus">Bignonia</tp:taxon-name-part> <tp:taxon-name-part taxon-name-part-type="species">sciuripabulum</tp:taxon-name-part></tp:taxon-name></italic> is found in Amazonia and the Atlantic forest of Brazil.</p><p>The only fruiting material of this new species (<italic>Nee 52361</italic>) was previously identified as <tp:taxon-name><tp:taxon-name-part taxon-name-part-type="genus">Cydista</tp:taxon-name-part> <tp:taxon-name-part taxon-name-part-type="uncertainty-rank">cf.</tp:taxon-name-part> <tp:taxon-name-part taxon-name-part-type="species">decora</tp:taxon-name-part></tp:taxon-name> (S.Moore) A.H.Gentry [≡ <italic><tp:taxon-name><tp:taxon-name-part taxon-name-part-type="genus">Bignonia</tp:taxon-name-part> <tp:taxon-name-part taxon-name-part-type="species">decora</tp:taxon-name-part></tp:taxon-name></italic>] (<italic>in sched.</italic> at NY), a closely related species. The flowering specimens of <italic><tp:taxon-name><tp:taxon-name-part taxon-name-part-type="genus">Bignonia</tp:taxon-name-part> <tp:taxon-name-part taxon-name-part-type="species">sanctae-crucis</tp:taxon-name-part></tp:taxon-name></italic>, however, were identified as <italic><tp:taxon-name><tp:taxon-name-part taxon-name-part-type="genus">Clytostoma</tp:taxon-name-part> <tp:taxon-name-part taxon-name-part-type="species">sciuripabulum</tp:taxon-name-part></tp:taxon-name></italic> Bureau &amp; K.Schum. [≡ <italic><tp:taxon-name><tp:taxon-name-part taxon-name-part-type="genus">Bignonia</tp:taxon-name-part> <tp:taxon-name-part taxon-name-part-type="species">sciuripabulum</tp:taxon-name-part></tp:taxon-name></italic>], <italic><tp:taxon-name><tp:taxon-name-part taxon-name-part-type="genus">Clytostoma</tp:taxon-name-part> <tp:taxon-name-part taxon-name-part-type="species">uleanum</tp:taxon-name-part></tp:taxon-name></italic> Kraenzl. [≡ <italic><tp:taxon-name><tp:taxon-name-part taxon-name-part-type="genus">Bignonia</tp:taxon-name-part> <tp:taxon-name-part taxon-name-part-type="species">uleana</tp:taxon-name-part></tp:taxon-name></italic>], and some other <italic><tp:taxon-name><tp:taxon-name-part taxon-name-part-type="genus">Clytostoma</tp:taxon-name-part></tp:taxon-name></italic> species (<italic>in sched.</italic> at MO and NY). The thin-textured corolla probably confused the generic identification, given that most <italic><tp:taxon-name><tp:taxon-name-part taxon-name-part-type="genus">Cydista</tp:taxon-name-part></tp:taxon-name></italic>, as previously circumscribed, were characterized by thicker corollas whereas such thin corollas were characteristic of the previously recognized <italic><tp:taxon-name><tp:taxon-name-part taxon-name-part-type="genus">Clytostoma</tp:taxon-name-part></tp:taxon-name></italic>. Despite its corolla texture, <italic><tp:taxon-name><tp:taxon-name-part taxon-name-part-type="genus">Bignonia</tp:taxon-name-part> <tp:taxon-name-part taxon-name-part-type="species">sanctae-crucis</tp:taxon-name-part></tp:taxon-name></italic> is not closely related to the species that were included in <italic><tp:taxon-name><tp:taxon-name-part taxon-name-part-type="genus">Clytostoma</tp:taxon-name-part></tp:taxon-name></italic>, and does not have the verrucose glabrous ovary that is characteristic of that group.</p><!--PageBreak--></tp:treatment-sec><tp:treatment-sec sec-type="Additional examined specimens"><title>Additional examined specimens.</title><p>BOLIVIA. Beni: Rurrenabaque, Rurrenabaque, <named-content xmlns:xlink="http://www.w3.org/1999/xlink" content-type="dwc:verbatimCoordinates" xlink:type="simple">14°28'S, 67°34'W</named-content>, 333 m, 8 Oct 1921, <italic>White 874</italic> (NY). La Paz: Alto Beni, Concesión de San Jose de Papay, <named-content xmlns:xlink="http://www.w3.org/1999/xlink" content-type="dwc:verbatimCoordinates" xlink:type="simple">15°02'S, 67°33'W</named-content>, 500 m, 23 Oct 1987, <italic>E. Vargas 2022</italic> (LPB, MO); San Buena Ventura, 500 m, 29 Nov 1901, <italic>R.S. Williams 363</italic> (NY). Santa Cruz: Cercado, Lomas del Rio Cúcha, 450 m, 28 Oct 1925, <italic>J. Steinbach G. 7307</italic> (F, MO); Ibáñez, Gorge of Río Bermejo, 6.5km (by road) W of the checkpoint at Angostura, <named-content xmlns:xlink="http://www.w3.org/1999/xlink" content-type="dwc:verbatimCoordinates" xlink:type="simple">18°10'S, 63°33'W</named-content>, 690 m, 25 Jul 2003, <italic>M.H. Nee 52361</italic> (LPB, NY, USZ). Ichilo, 2 km W of Center of San Carlos, older secondary growth along highway from Buena Vista to Villa Tunari, <named-content xmlns:xlink="http://www.w3.org/1999/xlink" content-type="dwc:verbatimCoordinates" xlink:type="simple">17°24.5'S, 63°45'W</named-content>, 310 m, 31 Oct 1999, <italic>M.H. Nee 50398</italic> (NY); Ichilo, Estáncia San Rafaél (propiedad de la Unversidad NUR), 16 km SW de Buena Vista, <named-content xmlns:xlink="http://www.w3.org/1999/xlink" content-type="dwc:verbatimCoordinates" xlink:type="simple">17°36'S, 63°36'W</named-content>, 432 m, 1 Oct 1996, <italic>M. Saldias P. 4775</italic> (NY, USZ). BRAZIL. Acre: Tarauacá, 1–3 km east of Rio Tarauacá, 24 Sep 1968, <italic>G.T. Prance 7513</italic> (K, INPA, MG, MO, NY). Amazonas: Envira, Rio Juruá, Basin of Rio Jurua, near mouth of Rio Embira, <named-content xmlns:xlink="http://www.w3.org/1999/xlink" content-type="dwc:verbatimCoordinates" xlink:type="simple">7°30'S, 70°15'W</named-content>, 160 m, 28 Jun 1933, <italic>B.A. Krukoff 5046</italic> (MICH, MO, NY, US). Mato Grosso: Barra do Bugres, Fazenda Ochsenfeld, 23 Oct 1995, <italic>G. Hatschbach 63777</italic> (MBM, SPF).</p></tp:treatment-sec></tp:taxon-treatment>
